# Supplementary material for: Serum Levels of Calcium, Phosphate, and Vitamin D and Incident Arrhythmias: A Prospective Cohort Study of 348,094 UK Biobank Participants
Source: Nutrients. 2025 Dec 12;17(24):3895. doi: 10.3390/nu17243895 (PMC12736382; doi:10.3390/nu17243895)
Supplement: Supplementary file 1 [file nutrients-17-03895-s001.zip]

Archive with 1 entries (1 files):
- nutrients-3972248-supplementary.pdf
